# Supplementary material for: COVID-19 vaccine effectiveness in patients with lung cancer: challenges in the Omicron era
Source: BMC Infect Dis. 2026 Feb 6;26:692. doi: 10.1186/s12879-026-12741-9 (PMC13040916; doi:10.1186/s12879-026-12741-9)
Supplement: Supplementary file 1 — Supplementary Material 1 [file 12879_2026_12741_MOESM1_ESM.docx]

# COVID-19 vaccine effectiveness in patients with lung cancer and mesothelioma in the Omicron era
Seyed M. Hosseini-Moghaddam, Frances A. Shepherd, Sarah Swayze, Jeffrey C. Kwong


Supplemental Table 1. Checklist of REporting of studies Conducted using Observational Routinely-collected health Data (RECORD) Statement 

 
Item No
STROBE items
RECORD items
Reported
Title and abstract
1
(a) Indicate the study's design with a commonly used term in the title or the abstract. 
(b) Provide in the abstract an informative and balanced summary of what was done and what was found.
(1.1) The type of data used should be specified in the title or abstract. When possible, the name of the databases used should be included.
(1.2) If applicable, the geographic region and time frame within which the study took place should be reported in the title or abstract. 
(1.3) If linkage between databases was conducted for the study, this should be clearly stated in the title or abstract.
Abstract
Introduction


Background/ rationale
2
Explain the scientific background and rationale for the investigation being reported. 

Introduction
Objectives
3
State specific objectives, including any prespecified hypotheses. 

Introduction
Methods


Study design
4
Present key elements of study design early in the paper. 

Methods
Setting
5
Describe the setting, locations, and relevant dates, including periods of recruitment, exposure, follow-up, and data collection. 

Methods
Participants
6
(a) Give the eligibility criteria, and the sources and methods of selection of participants. Describe methods of follow-up.  
(b) For matched studies, give matching criteria and number of exposed and unexposed.
(6.1) The methods of study population selection (such as codes or algorithms used to identify subjects) should be listed in detail. If this is not possible, an explanation should be provided. 
(6.2) Any validation studies of the codes or algorithms used to select the population should be referenced. If validation was conducted for this study and not published elsewhere, detailed methods and results should be provided.
 (6.3) If the study involved linkage of databases, consider use of a flow diagram or other graphical display to demonstrate the data linkage process, including the number of individuals with linked data at each stage.  
Methods, 
Appendix
Variables
7
Clearly define all outcomes, exposures, predictors, potential confounders, and effect modifiers. Give diagnostic criteria, if applicable.
(7.1) A complete list of codes and algorithms used to classify exposures, outcomes, confounders, and effect modifiers should be provided. If these cannot be reported, an explanation should be provided.
Methods, Appendix
Data sources/  
  measurement
8
For each variable of interest, give sources of data and details of methods of assessment (measurement). Describe comparability of assessment methods if there is more than one group.

Methods, Appendix
Bias
9
Describe any efforts to address potential sources of bias.

Methods, Discussion
Study size
10
Explain how the study size was arrived at.

Methods, Results 
Quantitative variables
11
Explain how quantitative variables were handled in the analyses. If applicable, describe which groupings were chosen and why.

Methods
Statistical methods
12
(a) Describe all statistical methods, including those used to control for confounding. 
(b) Describe any methods used to examine subgroups and interactions.
(c) Explain how missing data were addressed. 
(d) If applicable, explain how loss to follow-up was addressed. 
(e) Describe any sensitivity analyses.

Methods
Data access and cleaning methods

N/A
(12.1) Authors should describe the extent to which the investigators had access to the database population used to create the study population.
(12.2) Authors should provide information on the data cleaning methods used in the study. 
Methods
Linkage

N/A
(12.3) State whether the study included person-level, institutional-level, or other data linkage across two or more databases. The methods of linkage and methods of linkage quality evaluation should be provided. 
Methods
Results


Participants
13
(a) Report numbers of individuals at each stage of study--e.g. numbers potentially eligible, examined for eligibility, confirmed eligible, included in the study, completing follow-up, and analyzed. 
(b) Give reasons for non-participation at each stage.
(c) Consider use of a flow diagram.
(13.1) Describe in detail the selection of the persons included in the study (i.e., study population selection), including filtering based on data quality, data availability, and linkage. The selection of included persons can be described in the text and/or by means of the study flow diagram.
Methods, Results
Descriptive data
14
(a) Give characteristics of study participants (e.g. demographic, clinical, and social) and information on exposures and potential confounders. 
(b) Indicate number of participants with missing data for each variable of interest. 
(c) Summarize follow-up time (e.g. average and total amount). 

Results
Outcome data
15
Report numbers of outcome events or summary measures over time.

Results
Main results
16
(a) Give unadjusted estimates and, if applicable, confounder-adjusted estimates and their precision (e.g. 95% confidence interval). Make clear which confounders were adjusted for and why they were included. 
(b) Report category boundaries when continuous variables were categorized.
(c) If relevant, consider translating estimates of relative risk into absolute risk for a meaningful time period. 

Results
Other analyses
17
Report other analyses done (e.g. analyses of subgroups and interactions, and sensitivity analyses).

Results
 Key results
18
Summarize key results with reference to study objectives.

Discussion
 Limitations
19
Discuss limitations of the study, taking into account sources of potential bias or imprecision. Discuss both direction and magnitude of any potential bias.
(19.1) Discuss the implications of using data that were not created or collected to answer the specific research question(s). Include discussion of misclassification bias, unmeasured confounding, missing data, and changing eligibility over time, as they pertain to the study being reported. 
Discussion
 Interpretation
20
Give a cautious overall interpretation of results considering objectives, limitations, multiplicity of analyses, results from similar studies, and other relevant evidence.

Discussion
 Generalizability
21
Discuss the generalizability (external validity) of the study results.

Discussion
Other information


Funding
22
Give the source of funding and the role of the funders for the present study and, if applicable, for the original study on which the present article is based.

Acknowledgments & Funding
Accessibility of protocol, raw data, and programming code

N/A
(22.1) Authors should provide information on how to access any supplemental information such as the study protocol, raw data, or programming code. 
Methods,
Appendix


Supplemental Table 2- Data sources used for comorbidities and medical conditions

Medical Condition 
Definition
Asthma
(ICES cohort)
## Asthma database was used to identify patients with asthma, based on 2 or more ambulatory care visits and/or 1 or more hospitalizations.
## 
## OHIP
## OHIP diagnostic code: 493
## 
## CIHI-DAD
## ICD-9 diagnostic code: 493
## ICD-10 diagnostic codes: J45, J46
Chronic obstructive pulmonary disease (COPD)
(ICES specific cohort)
COPD database was used to identify patients with COPD, based on 1 or more ambulatory care visits and/or 1 or more hospitalizations. Algorithm to identify COPD patients were only validated in those ages 35 and over.(2) 

OHIP
OHIP diagnostic codes: 491, 492, 496
## 
## CIHI-DAD
ICD-9 diagnostic codes: 491, 492, 496
ICD-10 diagnostic codes: J41, J42, J43, J44
## 
Diabetes
(ICES cohort)
ODD was used to identify patients with diabetes, based on 2 OHIP diagnostic codes or 1 OHIP service code or 1 CIHI admission within 2 years.(3) 

OHIP
OHIP diagnostic code: 250
OHIP service codes: Q040, K029, K030, K045, K046

CIHI-DAD, CIHI-SDS
ICD-9 diagnostic code: 250 
ICD-10 diagnostic codes: E10, E11, E13, E14

Active cancer
i) Had any of the following treatments in the past 6 months:
- Cancer surgery – see “SurgeryIn6Month_CCI_for Active Cancer concept.xlsx” CCI codes in DAD
- Radiation -  using %getnacrs where source = Cancer and DX10CODE1 = Z510
- Chemotherapy -  using %getnacrs where source = Cancer and DX10CODE1 = Z511 or Z512
AND any evidence of cancer diagnosis in OCR prior to last treatment date (surgery, radiation and chemotherapy).

II) If not I) (i.e., no recent treatment for cancer), if they had a recent diagnosis – cancer diagnosis in OCR within the past year before index
Chronic kidney disease (CKD) 
(DAD, NACRS, OHIP)
CKD diagnosis code in DAD, NACRS, OHIP in 5 years or
At least 1 dialysis code in each of the 3 months prior to index
Diagnosis and procedure codes found in concept dictionary

OHIP
OHIP diagnostic codes: 403, 585

CIHI NACRS, CIHI-DAD
ICD-10 diagnostic codes: E102, E112, E132, E142, I12, I13, N08, N18, N19

Patients who were on chronic dialysis (6) in the year before index date, identified as those with at least 2 of any of the following codes in OHIP, CIHI-DAD, or CIHI-SDS separated by at least 90 days, but less than 150 days

OHIP
OHIP service codes: R849, G323, G325, G326, G860, G862, G865 G863, G866, G330, G331, G332, G333, G861, G082, G083, G085, G090, G091, G092, G093, G094, G095, G096, G294, G295, G864, H540, H740

CIHI-DAD, CIHI-SDS
CCI procedure codes: 5195, 6698
CCP procedure code: 1PZ21
Advanced liver disease (Cirrhosis or Decompensated Cirrhosis)
See Lapointe-Shaw 2018 “Identifying cirrhosis…”

Any history of: look back to start of data

Cirrhosis Algorithm 9 
2+ Physician Visit (dxcode 571) or
1+ Hospital Diagnosis CIRRHOSIS
ICD-9 : 456.1, 571.2, 571.5
ICD-10: I85.9, I98.2, K70.3,K71.7, K74.6

Decompensated Cirrhosis Algorithm 5
1+ Physician Visit CIRRHOSIS (dxcode 571)
and (1+ Hospital Diagnosis or 1+ Procedure) 
ICD-9: 456.0, 456.2, 572.2, 572.3, 572.4, 782.4, 789.5
ICD-10: I85.0, I86.4, I98.20, I98.3, K721, K729, K76.6, K76.7, R17, R18
CCI: 1.NA.13.BA-FA, 1.NA.13.BA-X7, 1.NA.13.BA-BD, 1.KQ.76GP-NR, 1.OT.52.HA
CCP: 1006, 6691
OHIP: J057, Z591

Immunocompromised (HIV, transplant, immunosuppressive therapy)
HIV (HIV)

Transplant recipient (solid organ or stem cell)
Solid organ transplant (CORR): 
For transplants before December 31, 2019: Use RECIPIENT_TREATMENT dataset in CORR library, and flag individuals where treatment_code=171 and treatment_date was before index date
For transplants on/after January 1, 2020: Look for ICD-10 dx, CCI procedure, and OHIP feecodes from DAD, NACRS and OHIP for RENAL, LIVER, LUNG, HEART, PANCREAS, INTESTINE (see “All transplant types – 2021_01_19_JK.xlsx”)
Use %dadsdsflags, %nacrsflags, %ohipflags
Create a composite variable that includes all organs
Allogenic/autologous bone marrow transplant (DAD, OHIP): Identify individuals with any of the following codes from database inception to index date:
DAD:
CCP (prcode) = 53.0
CCI (incode) = 1WY19, 1LZ19HHU7, 1LZ19HHU8
OHIP
Feecode = Z426

Sickle cell anemia: Use %getdadsds to look for any hospitalization with any diagnosis code with :
ICD9: 282.6
ICD10: D57.0-D57.2, D57.8

Other immune system disorders
Any hospitalization, ED visit or physician billing (DAD, NACRS, OHIP; each from database inception) with the following codes:
DAD/NACRS: 
ICD-9: 273.2, 279.0, 279.1 , 279.2, 279.3, 279.8, 279.9, 289.8, (NOTE: Only 4-digit ICD9 codes found)
ICD-10: D80, D81, D82, D83, D84, D89
OHIP: dxcode = 279

Immunosuppressive therapy (see DIN list: “immunomeds_antineo_25JAN2021.xlsx”)
>30 days (total days supplied) of oral corticosteroid in the 6 months before index
Receipt of other immunocompromising drug (including antineoplastics) in the 6 months before index

Inflammatory Bowel Disease
OCCC cohort definition
Dementia/Frailty
Dementia (ICES cohort):
1 hospitalization for dementia and/or 3 ambulatory visits for dementia, each separated by at least 30 days, within 2 years 
and/or 1 prescription from ODB (9)

OHIP
OHIP diagnostic codes: 290, 331

CIHI-DAD, CIHI-SDS
ICD-9 diagnostic codes: 0461, 290.0, 290.1, 290.2, 290.3, 290.4, 294, 331.0, 331.1, 331.5
ICD-10 diagnostic codes: F00, F01, F02, F03, G30

ODB
1 prescription for a cholinesterase inhibitor


Frailty:
Hospital Frailty Risk Score - “Summarized” frailty score – Pull all DAD hospitalizations in the 5-years before index, and use %hospfrailty macro to determine “summarized” frailty score per IKN. (Gilbert 2018, Lancet)
NOTE: Codes used in this risk score also include frailty related conditions such as dementia and other chronic conditions that are reported separately.

Hypertension
HYPER database
History of congestive heart failure (CHF)
(ICES cohort)
CHF database was used to identify patients with CHF, based on 1 CIHI NACRS, CIHI-DAD, CIHI-SDS, or OHIP claim and a second claim (from either) in 1 year. The CHF database is limited to those 40 years of age or older.(11) 

OHIP
OHIP diagnostic code: 428

CIHI-DAD, CIHI-SDS 
ICD-9 diagnostic code: 428
ICD-10 diagnostic codes: I500, I501, I509

History of TIA or Acute Ischemic Stroke
Transient Ischemic Attack:
CIHI-DAD and CIHI-NACRS were used to identify patients with a history of a transient ischemic attack, based on at least 1 hospitalization or ED visit with a diagnosis coded with one of the following codes:

ICD-9 diagnostic codes: 435, 3623
ICD-10 diagnostic codes: G450, G451, G452, G453, G458, G459, H340 

Acute Ischemic Stroke (12):
CIHI-DAD was used to identify patients with a history of acute ischemic stroke, based on at least 1 hospitalization with a main diagnosis coded with one of the following codes:

ICD-9 diagnostic codes: 43301, 43311 43321 43331 43381 43391 434, 436
ICD-10 diagnostic codes: I63, I64, H34.1

History of cardiac ischemia


Cardiac ischemic disease (DAD, SDS): Any comorbidty in the past 5 years (DAD, any diagnosis field) or history of procedure in past 20 years (DAD, SDS):

Comorbidity (DAD, any dx, 5-year lookback):
Angina: ICD-10 diagnostic codes: I20
ICD-9: 413

Chronic Ischemic Heart Disease: ICD-10 diagnostic codes: I25
ICD-9: 4140, 4148, 4149
 
Myocardial infarction: ICD-10 diagnostic codes: I21, I22
ICD-9: 410, 411, 412
 
Procedure (DAD & SDS, 20 year lookback):
Coronary Artery Bypass Grafting: 
CCI procedure codes: 1IJ76
CCP procedure codes: 481
 
Percutaneous Coronary Intervention: 
CCI procedure codes: 1IJ50, 1IJ5, 1IJ57
CCP procedure codes: 4802, 4803

Influenza vaccination
OHIP: Use %getohip (nonlab) to search for any of the following feecodes from the most recent October 1 up to 14 days before index date: G590, G591, G592, Q130, Q590, Q690, Q691

ODB: Use %getodb to search for any of the following DINs from the most recent October 1 up to 14 days before index date: 
2019/20: 02420643, 02420783, 02432730, 02473283
2020/21: 02420643, 02420783, 02432730, 02445646, 02494248, 09857645, 09857646
**NOTE: To include DINs from <65, change default parameter to age 65=F.

COVID-19 vaccination
COVaxON
Death
RPDB


Supplemental Table 3-Comparison of patients with severe COVID-19 and randomly selected test negative
patients

Variable
Randomly selected
 test-negative patients
N= 18,922
Patients with severe 
COVID-19, N= 1,967
P-Value 
Age (year), mean ± SD
70.37 ± 10.05
71.48 ± 10.09
<0.001
Sex
F
M

9,439 (49.9%)
9,483 (50.1%)

915 (46.5%)
1,052 (53.5%)

0.004
PHU region*
Central East
Central West
Durham
Eastern
Northern
Ottawa
Peel
South West
Toronto
York

1,783 (9.4%)
3,498 (18.5%)
904 (4.8%)
1,797 (9.5%)
1,846 (9.8%)
1,086 (5.7%)
1,166 (6.2%)
2,271 (12.0%)
3,044 (16.1%)
1,276 (6.7%)

148 (7.5%)
374 (19.0%)
73 (3.7%)
149 (7.6%)
197 (10.0%)
119 (6.0%)
146 (7.4%)
2,271 (12.0%)
354 (18.0%)
138 (7.0%)
<0.001

Living in rural areas
2,749 (14.5%)
221 (11.2%)
<0.001
Neighborhood income quintile *
1
2
3
4
5

4,888 (25.8%)
4,280 (22.6%)
3,485 (18.4%)
3,251 (17.2%)
2,984 (15.8%)

535 (27.2%)
445 (22.6%)
365 (18.6%)
314 (16.0%)
305 (15.5%)

0.700

Vaccine doses prior to PCR test

0
1
2
3
4
5+


1,156 (6.1%)
198 (1.0%)
2,796 (14.8%)
6,993 (37.0%)
3,710 (19.6%)
4,069 (21.5%)


166 (8.4%)
27 (1.4%)
334 (17.0%)
697 (35.4%)
393 (20.0%)
350 (17.8%)


<.001

Vaccination Status at PCR test date
Unvaccinated
7-179 days post- vaccination
≥180 days post-vaccination

1,294 (6.8%)
7,391 (39.1%)
10,237 (54.1%)

178 (9.0%)
596 (30.3%)
1,193 (60.7%)

<.001

Month of SARS-CoV-2 PCR test 
Jan-22
Feb-22
Mar-22
Apr-22
May-22
Jun-22
Jul-22
Aug-22
Sep-22
Oct-22
Nov-22
Dec-22
Jan-23
Feb-23
Mar-23
Apr-23
May-23
June 23
Jul-23
Aug-23
Sep-23
Oct-23
Nov-23
Dec-23
Jan-24
Feb-24
Mar-24
Apr-24
May-24
Jun-24
Jul-24
Aug-24
Sep-24
Oct-24
Nov-24
Dec-24
Jan- June 25


1,049 (5.5%)
881 (4.7%)
854 (4.5%)
828 (4.4%)
803 (4.2%)
669 (3.5%)
560 (3.0%)
591 (3.1%)
591 (3.1%)
626 (3.3%)
638 (3.4%)
559 (3.0%)
548 (2.9%)
539 (2.8%)
589 (3.1%)
479 (2.5%)
416 (2.2%)
321 (1.7%)
305 (1.6%)
336 (1.8%)
345 (1.8%) 
424 (2.2%)
415 (2.2%)
409 (2.2%)
497 (2.6%)
417 (2.2%)
417 (2.2%)
415 (2.2%)
426 (2.3%)
319 (1.7%)
368 (1.9%)
370 (2.0%)
341 (1.8%)
238 (1.3%)
210 (1.1%)
224 (1.2%)
905 (4.7%)


1,049 (5.5%)
63 (3.2%)
50 (2.5%)
117 (5.9%)
81 (4.1%)
32 (1.6%)
72 (3.7%)
66 (3.4%)
80 (4.1%)
102 (5.2%)
85 (4.3%)
91 (4.6%)
82 (4.2%)
54 (2.7%)
68 (3.5%)
38 (1.9%)
26 (1.3%)
14 (0.7%)
17 (0.9%)
24 (1.2%)
38 (1.9%)
62 (3.2%)
72 (3.7%)
79 (4.0%)
75 (3.8%)
24 (1.2%)
9 (0.5%)
12 (0.6%)
16 (0.8%)
19 (1.0%)
32 (1.6%)
36 (1.8%)
37 (1.9%)
36 (1.8%)
30 (1.5%)
25 (1.3%) 
44 (2.2%)


<.001 
Influenza vaccination, 2 recent seasons
5,328 (28.2%)
560 (28.5%)
0.770
Comorbidities 
Previous TIA/stroke
Asthma
Previous Cardiac ischemia
Congestive heart failure
Chronic kidney disease
COPD
Dementia
Diabetes mellitus
Hypertension
Immunocompromised **
Liver disease or cirrhosis

844 (4.5%)
3,616 (19.1%)
3,011 (15.9%)
2,973 (15.7%)
2,903 (15.3%)
6,815 (36.0%)
855 (4.5%)
5,955 (31.5%)
13,111 (69.3%)
155 (0.8%)
876 (4.6%)

104 (5.3%)
397 (20.2%)
354 (18.0%)
401 (20.4%)
382 (19.4%)
769 (39.1%)
117 (5.9%)
713 (36.2%)
1,449 (73.7%)
21 (1.1%)
106 (5.4%)

0.094
0.250
0.017
<0.001
<0.001
0.007
0.004
<0.001
<0.001
0.251
0.130
Frailty score, Mean ± SD

3.84 ± 5.58
5.59 ± 6.79
<0.001
Charlson-Deyo Comorbidity index, Mean ± SD
1.03 ± 1.37
1.24 ± 1.48
<0.001
COPD: Chronic obstructive pulmonary disease, SD: standard deviation
* Missing <0.3%
**HIV infection, Organ transplant


Supplemental Table 4- Comparison of unvaccinated during the season and individuals who were tested 7-179 and ≥ 180 days post- vaccination
Variable
Unvaccinated N=1,480
7-179 days post-vaccination
N=7,975
≥180 days post- vaccination, 
N=N=11,434
P-value
Age (year), mean ± SD
66.71 ± 10.66
72.67 ± 9.27
69.43 ± 10.19
<0.001
Sex 
F
M


699 (47.2%)
781 (52.8%)

3,986 (50.0%)
3,989 (50.0%)

5,669 (49.6%)
5,765 (50.4%)
0.151
PHU region*
Central East
Central West
Durham
Eastern
Northern
Ottawa
Peel
South West
Toronto
York

1,189 (9.2%)
2,441 (18.9%)
599 (4.6%)
1,141 (8.8%)
1,268 (9.8%)
684 (5.3%)
876 (6.8%)
1,499 (11.6%)
2,172 (16.8%)
885 (6.9%)

741 (9.3%)
1,447 (18.1%)
376 (4.7%)
798 (10.0%)
763 (9.6%)
508 (6.4%)
446 (5.6%)
1,026 (12.9%)
1,217 (15.3%)
536 (6.7%)

1,047 (9.2%)
2,154 (18.8%)
535 (4.7%)
1,009 (8.8%)
1,140 (10.0%)
629 (5.5%)
771 (6.7%)
1,294 (11.3%)
1,935 (16.9%)
781 (6.8%)
<0.001
Living in rural areas

244 (16.5%)
1,143 (14.3%)
1,576 (13.8%)
0.035
Households and dwellings quintile*

1
2
3
4
5


179 (12.1%)
277 (18.7%)
259 (17.5%)
302 (20.4%)
449 (30.3%)


1,455 (18.2%)
1,558 (19.5%)
1,587 (19.9%)
1,575 (19.7%)
1,732 (21.7%)


1,626 (14.2%)
2,059 (18.0%)
2,249 (19.7%)
2,401 (21.0%)
3,001 (26.2%)

<0.001
Racialized and newcomer quintile*
1
2
3
4
5

355 (24.1%)
273 (18.5%)
264 (17.9%)
299 (20.3%)
266 (18.1%)

1,855 (23.2%)
1,792 (22.4%)
1,545 (19.3%)
1,501 (18.8%)
1,226 (15.3%)

2,523 (22.1%)
2,321 (20.3%)
2,079 (18.2%)
2,169 (19.0%)
2,242 (19.6%)

<0.001
Number of vaccine doses before PCR test
0
1
2
3
4
≥5

1,323 (89.4%)
<=5 (<=0.3%)
<=5 (<=0.2%)
54 (3.6%)
51 (3.4%)
44 (3.0%)

0 (0.0%)
47 (0.6%)
244 (3.1%)
3,385 (42.4%)
1,967 (24.7%)
2,332 (29.2%)

0 (0.0%)
168 (1.5%)
2,878 (25.2%)
4,275 (37.4%)
2,090 (18.3%)
2,023 (17.7%)
<0.001

Month of PCR test 
Jan-22
Feb-22
Mar-22
Apr-22
May-22
Jun-22
Jul-22
Aug-22
Sep-22
Oct-22
Nov-22
Dec-22
Jan-23
Feb-23
Mar-23
Apr-23
May-23
Jun-23
Jul-23
Aug-23
Sep-23
Oct-23
Nov-23
Dec-23
Jan-24
Feb-24
Mar-24
Apr-24
May-24
Jun-24
Jul-24
Aug-24
Sep-24
Oct-24
Nov-24
Dec-24
Jan- June 25


123 (8.3%)
69 (4.7%)
55 (3.7%)
81 (5.5%)
57 (3.9%)
58 (3.9%)
43 (2.9%)
38 (2.6%)
48 (3.2%)
57 (3.9%)
72 (4.9%)
49 (3.3%)
38 (2.6%)
52 (3.5%)
39 (2.6%)
32 (2.2%)
21 (1.4%)
22 (1.5%)
19 (1.3%)
24 (1.6%)
35 (2.4%)
36 (2.4%)
38 (2.6%)
30 (2.0%)
47 (3.2%)
30 (2.0%)
23 (1.6%)
35 (2.4%)
23 (1.6%)
16 (1.1%)
28 (1.9%)
28 (1.9%)
21 (1.4%)
14 (0.9%)
12 (0.8%)
14 (0.9%)
52 (3.5%)


806 (10.1%)
723 (9.1%)
709 (8.9%)
703 (8.8%)
625 (7.8%)
430 (5.4%)
251 (3.1%)
240 (3.0%)
261 (3.3%)
236 (3.0%)
231 (2.9%)
264 (3.3%)
269 (3.4%)
243 (3.0%)
265 (3.3%)
145 (1.8%)
72 (0.9%)
38 (0.5%)
42 (0.5%)
41 (0.5%)
34 (0.4%)
36 (0.5%)
89 (1.1%)
142 (1.8%)
183 (2.3%)
165 (2.1%)
149 (1.9%)
123 (1.5%)
65 (0.8%)
27 (0.3%)
20 (0.3%)
16 (0.2%)
22 (0.3%)
22 (0.3%)
29 (0.4%)
48 (0.6%)
208 (2.6%)


275 (2.4%)
154 (1.3%)
138 (1.2%)
193 (1.7%)
155 (1.4%)
216 (1.9%)
312 (2.7%)
404 (3.5%)
399 (3.5%)
424 (3.7%)
414 (3.6%)
353 (3.1%)
318 (2.8%)
310 (2.7%)
355 (3.1%)
333 (2.9%)
357 (3.1%)
257 (2.2%)
252 (2.2%)
277 (2.4%)
314 (2.7%)
399 (3.5%)
382 (3.3%)
354 (3.1%)
318 (2.8%)
259 (2.3%)
250 (2.2%)
275 (2.4%)
349 (3.1%)
328 (2.9%)
340 (3.0%)
339 (3.0%)
330 (2.9%)
248 (2.2%)
196 (1.7%)
179 (1.6%)
678 (5.9%)
<0.001
Influenza vaccination
95 (6.4%)
2,899 (36.4%)
2,899 (25.4%)
<0.001
Previous TIA/stroke
63 (4.3%)
376 (4.7%)
510 (4.5%)
0.606
Asthma
258 (17.4%)
1,540 (19.3%)
2,215 (19.4%)
0.196
Previous Cardiac ischemia
195 (13.2%)
1,343 (16.8%)
1,850 (16.2%)
0.002
CHF
198 (13.4%)
1,408 (17.7%)
1,786 (15.6%)
<0.001
Chronic kidney disease
155 (10.5%)
1,277 (16.0%)
1,836 (16.1%)
<0.001
COPD
500 (33.8%)
2,930 (36.7%)
4,166 (36.4%)
0.092
Dementia
59 (4.0%)
429 (5.4%)
480 (4.2%)
<0.001
Diabetes
352 (23.8%)
2,567 (32.2%)
3,747 (32.8%)
<0.001
Frailty score, mean ± SD
3.84 ± 5.66
3.78 ± 5.68
4.19 ± 5.73
<0.001
Hypertension
827 (55.9%)
5,874 (73.7%)
7,850 (68.7%)
<0.001
Inflammatory bowel disease
22 (1.5%)
120 (1.5%)
153 (1.3%)
0.607
Immunocompromised**
9 (0.6%)
70 (0.9%)
94 (0.8%)
0.572
Active liver disease or cirrhosis
65 (4.4%)
352 (4.4%)
557 (4.9%)
0.29
Charlson Index, mean ± SD


0.92 ± 1.31
1.05 ± 1.39
1.07 ± 1.39
0.001
Number of hospital episodes of care in last 3 years, mean ± SD
2.03 ± 1.85
2.15 ± 1.71
2.29 ± 1.78
<0.001
Number of general physician visits in last 3 years, mean ± SD
7.46 ± 9.41
8.57 ± 8.45
8.43 ± 8.26
<0.001
Number of specialist visits in last 3 years, mean ± SD
11.08 ± 10.00
13.88 ± 10.07
14.07 ± 10.82
<0.001
SD: Standard deviation
* Missing <1.5%
**HIV infection, Organ transplant
